# Supplementary material for: Investigating the Drought and Salinity Effect on the Redox Components of Sulla Coronaria (L.) Medik
Source: Antioxidants (Basel). 2021 Jun 29;10(7):1048. doi: 10.3390/antiox10071048 (PMC8300714; doi:10.3390/antiox10071048)
Supplement: Supplementary file 1 [file antioxidants-10-01048-s001.zip]

Archive with 1 entries (1 files):
- antioxidants-1264831-supplementary.pdf
